# Supplementary material for: Prevention of Surgical Site Infections in Neonates and Children: Non-Pharmacological Measures of Prevention
Source: Antibiotics (Basel). 2022 Jun 27;11(7):863. doi: 10.3390/antibiotics11070863 (PMC9311619; doi:10.3390/antibiotics11070863)
Supplement: Supplementary file 1 [file antibiotics-11-00863-s001.zip]

Archive with 1 entries (1 files):
- antibiotics-1775339-supplementary.pdf
